# Supplementary material for: A new technique for Asian nasal tip shaping: "twin tower" folding ear cartilage transplantation
Source: Case Reports Plast Surg Hand Surg. 2022 Sep 14;9(1):207–13. doi: 10.1080/23320885.2022.2123807 (PMC9487980; doi:10.1080/23320885.2022.2123807)
Supplement: Supplemental Material [file ICRP_A_2123807_SM0256.zip]

Archive with 5 entries (5 files):
- video1 (1).mov
- vidEo2 (1).mov
- video3.mov
- Video4.mov
- questionnaire a.docx
